# Supplementary material for: Antiproliferative Evaluation of Dextran Polymer-Based Pomegranate Ethanolic Extract
Source: Int J Mol Sci. 2025 Oct 31;26(21):10618. doi: 10.3390/ijms262110618 (PMC12608317; doi:10.3390/ijms262110618)
Supplement: Supplementary file 1 [file ijms-26-10618-s001.zip]

Archive with 1 entries (1 files):
- ijms-3868287-supplementary.pdf
